# Supplementary material for: Effects of a Low-Fat Diet Supplemented with Plant Extract on Lipid Metabolism, Antioxidant Capacity, Inflammation, and Gut Microbiota in Healthy Beagles
Source: Vet Sci. 2026 Mar 13;13(3):266. doi: 10.3390/vetsci13030266 (PMC13030217; doi:10.3390/vetsci13030266)
Supplement: Supplementary file 1 [file vetsci-13-00266-s001.zip]

Archive with 1 entries (1 files):
- vetsci-4126033-supplementary.pdf
